# Supplementary material for: Radiation-Induced Soft Tissue Injuries in Patients With Advanced Mandibular Osteoradionecrosis: A Preliminary Evaluation and Management of Various Soft Tissue Problems Around Radiation-Induced Osteonecrosis Lesions
Source: Front Oncol. 2021 Apr 28;11:641061. doi: 10.3389/fonc.2021.641061 (PMC8113699; doi:10.3389/fonc.2021.641061)
Supplement: Supplementary file 1 [file Table_1.xlsx]

## Sheet: Sheet1
Table 1. Bone/Soft tissue (BS)-based mandibular osteoradionecrosis staging system
Bone/soft tissue	Staging	Staging criteria
Bone tissue	B0	No distinct changes or just osteolytic images on radiography,but patients suffering from typical ORN-related symptoms (bone exposure or pain)
	B1	Maximal diameter of the lesion on radiography <2.0 cm
	B2	B2: Maximal diameter of the lesion on radiography _x0004_2.0 cm
	B3	B3: Pathological fracture
Soft tissue	S0	S0: Mucosal and skin integrity
	S1	S1: Intraoral mucosal defect or external skin fistula
	S2	S2: Intraoral mucosal and external skin defect; through-and-through defect
B, bone necrosis; S, soft tissue defect.
