# Supplementary material for: Radiation-Induced Soft Tissue Injuries in Patients With Advanced Mandibular Osteoradionecrosis: A Preliminary Evaluation and Management of Various Soft Tissue Problems Around Radiation-Induced Osteonecrosis Lesions
Source: Front Oncol. 2021 Apr 28;11:641061. doi: 10.3389/fonc.2021.641061 (PMC8113699; doi:10.3389/fonc.2021.641061)
Supplement: Supplementary file 2 [file Table_2.xlsx]

## Sheet: Sheet1
Table 2. Clinical BS staging system and corresponding treatment.
Stage	B/S constitution	Treatment
Stage 0	B0S0	Conservative therapy
Stage I	B1S0, B1S1, B1S2	Sequestrectomy and primary closure
Stage II	B2S0, B2S1, B2S2	Marginal resection without reconstruction, or segmental resection combined with osteocutaneous flap reconstruction; an additional soft tissue flap should be used in patients with an orocutaneous fistula
Stage III	B3S0, B3S1, B3S2	Segmental resection combined with osteocutaneous flap reconstruction;
		an additional soft tissue flap should be used in patients with an orocutaneous fistula
B, bone necrosis; S, soft tissue defect.
