# Supplementary material for: Radiation-Induced Soft Tissue Injuries in Patients With Advanced Mandibular Osteoradionecrosis: A Preliminary Evaluation and Management of Various Soft Tissue Problems Around Radiation-Induced Osteonecrosis Lesions
Source: Front Oncol. 2021 Apr 28;11:641061. doi: 10.3389/fonc.2021.641061 (PMC8113699; doi:10.3389/fonc.2021.641061)
Supplement: Supplementary file 3 [file Table_3.xlsx]

## Sheet: Sheet1
Table 3. The correlation analysis of demographic and clinical parameters and three ORN factors
Variables (n, %)	Dose		ORN stage		Size of the ORN in mandible
	Univariate analysis^	Multifactor analysis	Univariate analysis^	Multifactor analysis	Univariate analysis^	Multifactor analysis
		p Value(95%CI)		p Value(95%CI)
Age	0.498		0.425		0.214
＜60 (34, 73.9%)
≥60 (13, 27.7%)
Sex	0.689		0.936		0.997
Male (29, 61.7%)
Female (18, 37.0%)
Tumor types	0.04	0.040(0.312~0.974)	0.849		0.224
Nasopharyngeal cancer (21, 44.7%)
Oropharyngeal carncer (7, 14.9%)
Oral cavity cancer (13, 27.7%)
Other types of malignant tumors (6, 12.8%)
Group of tumor types	0.223		0.927		0.079	0.003
Nasopharyngeal cancer (21, 44.7%)
Other cancers (26, 55.3%)
History of local surgery	0.294		0.61		0.679
Yes (23, 48.9%)
No (24, 51.1%)
Neck dissection	0.459		0.351		0.533
Yes (16, 34.0%)
No (31, 66.0%)
Adjuvant therapy	0.978		0.242		0.249
Radiotherapy (33, 70.2%)
Chemoradiotherapy (14, 29.8%)
Dose	N/A		0.828		0.273
＜66Gy(27,57.4%)
≥66Gy(20,42.6%)
ORN stage	0.824		N/A		0.048
Stage II(16,34.0%)
Stage III(31,66.0%)
Size of ORN in mandible	0.273		0.04		N/A
Mean ± standard deviation (7.9±2.5)
Mandibular subsite	0.145		0.002	0.007(1.498~13.436)	0.002	0.599
Ipsilateral mandibular body (17, 37.0%)
Ipsilateral mandibular ramus (11, 23.9%)
Ipsilateral mandibular body and ramus (16, 34.8%)
Bilateral mandibular body ± ramus (3, 6.5%)
Brown‘s classification	0.453		0.033	0.071(0.896~14.494)	<0.001	<0.001
I (15, 32.6%)
II (27, 58.7%)
III (2, 4.3%)
IV (3, 6.5%)
History of HBO	0.593		0.761		0.906
Yes (10, 21.3%)
No (37, 78.7%)
^: To be specific, the factor is included in the multifactor analysis if the p value of the univariate analysis is less than 0.1
