# Supplementary material for: Radiation-Induced Soft Tissue Injuries in Patients With Advanced Mandibular Osteoradionecrosis: A Preliminary Evaluation and Management of Various Soft Tissue Problems Around Radiation-Induced Osteonecrosis Lesions
Source: Front Oncol. 2021 Apr 28;11:641061. doi: 10.3389/fonc.2021.641061 (PMC8113699; doi:10.3389/fonc.2021.641061)
Supplement: Supplementary file 4 [file Table_4.xlsx]

## Sheet: Sheet1
Table 4. The correlation analysis of radio-induced STI variables and ORN factors
Variables (n, %)	Dose		ORN stage		Size of the ORN in mandible
	Univariate analysis^	Multivariate analysis	Univariate analysis^	Multivariate analysis	Univariate analysis^	Multifactor analysis
		p Value(95%CI)		p Value(95%CI)		p Value(95%CI)
Soft-tissue symptom scores	0.104		0.145		<0.001	0.787(-0.269~0.353)
Mean ± standard deviation (5.4±3.4)
Severe trismus	0.006	0.013(1.790~14.435)	0.36		0.27
Yes (19, 40.4%)
No (28, 59.6%)
Fistula	0.098	0.240(-2.556~9.926)	0.082	0.314(0.52~7.69)	<0.001	0.110(-0.365~3.454)
Yes (26, 55.3%)
No (21, 44.7%)
Debridement of soft tissues	0.828		0.193		0.002	0.730(-0.756~0.534)
Involving only mucosal and sub-mucosal tissues (12, 25.5%)
Involving both cutaneous and mucosal tissues (12, 25.5%)
Involving masseter muscles only (11, 23.4%)
Involving other muscles (12, 25.5%)
Severity of cervical fibrosis	0.506		0.934		0.09	0.020(-1.159~0.105)
Slight subcutaneous fibrosis without external jugular vein stenosis (12, 25.5%)
Intermediate muscular fibrosis with external jugular vein stenosis (17, 36.2%)
Severe fibrosis with superficial artery stenosis (13, 27.7%)
Frozen neck with inseparable fibrotic cervical sheath (5, 10.6%)
CT for bone destruction evaluation	0.657		0.018	0.045(1.02~5.055)	<0.001	<0.001(0.777~1.957)
Cortical erosion involving single buccal or lingual surface (5, 10.6%)
Cortical erosion involving bi-cortical surfaces (16, 34.0%)
Bone fragmentation or sequestrum (16, 34.0%)
Pathological fracture (10, 21.3%)
MRI for muscular evaluation	0.592		0.305		0.046	0.336(-0.298~0.852)
Hypertrophy (16, 34.0%)
Atrophy (6, 12.8%)
Edema (25, 53.2%)
Muscle involvement in MRI	0.553		0.741		0.028	0.691(-0.526~0.785)
Superficial muscle group (22, 46.8%)
Deep muscle group (9, 19.1%)
The combined group (16, 34.0%)
Intraoperative soft tissue defect changes&	0.615		0.527		0.668
Mean ± standard deviation (3.5±0.8)
^: To be accurate, the factor is included in the multivariate analysis if the p value of the univariate analysis is less than 0.1
&: Some cases were excluded from the analysis, because they were without major cervical or intraoral defects after debridement, which were not covered with soft tissue flap or skin islands.
