# Supplementary material for: Radiation-Induced Soft Tissue Injuries in Patients With Advanced Mandibular Osteoradionecrosis: A Preliminary Evaluation and Management of Various Soft Tissue Problems Around Radiation-Induced Osteonecrosis Lesions
Source: Front Oncol. 2021 Apr 28;11:641061. doi: 10.3389/fonc.2021.641061 (PMC8113699; doi:10.3389/fonc.2021.641061)
Supplement: Supplementary file 5 [file Table_5.xlsx]

## Sheet: Sheet1
Table 5. The correlation analysis of ORN debridement (Reconstructions) factors and ORN factors
Variables (n, %)	Dose		ORN stage		Size of the ORN in mandible
	Univariate analysis^	Multivariate analysis	Univariate analysis^	Multivariate analysis	Univariate analysis^	Multivariate analysis
		p Value(95%CI)		p Value(95%CI)
Reconstruction or not	0.804		0.02	0.02(1.474~90.047)	0.103
Local flap or direct closure (4, 8.5%)
Fibular flap (33, 70.2%)
Soft tissue flap (10, 21.3%)
Reconstruction method (flap)#	0.247		0.998		0.076
Local flap or direct closure (4, 8.5%)
ALTF (1, 2.1%)
FOCF (33, 70.2%)
PMMF (9, 19.1%)
Facial artery caliber	0.667		0.351		0.528
None (13, 27.7%)
0-1mm (9, 19.1%)
1-2mm (22, 46.8%)
>2mm (3, 6.4%)
Facial artery PV	0.954		0.214		0.37
None (13, 27.7%)
0-40 (26, 55.3%)
>40 (8, 17.0%)
Facial artery RI	0.787		0.589		0.494
None (13, 27.7%)
0-0.6 (5, 10.6%)
>0.6 (29, 61.7%)
Superior thyroid artery caliber	0.168		0.539		0.215
None (2, 4.3%)
0-1mm (12, 25.5%)
1-2mm (31, 66.0%)
>2mm (2, 4.3%)
Superior thyroid artery PV	0.206		0.612		0.246
None (2, 4.3%)
0-40 cm/s(38, 80.9%)
>40 cm/s(7, 14.9%)
Superrior thyroid artery RI	0.25		0.235		0.344
None (2, 4.3%)
0-0.6 (13, 27.7%)
>0.6 (32, 68.1%)
Lingual artery caliber	0.687		0.333		0.393
None (2, 4.3%)
0-1mm (8, 17.0%)
1-2mm (34, 72.3%)
>2mm (3, 6.4%)
Lingual artery PV	0.547		0.353		0.292
None (2, 4.3%)
0-40 (38, 80.9%)
>40 (7, 14.9%)
Lingual artery RI	0.341		0.976		0.475
None (2, 4.3%)
0-0.6 (2, 4.3%)
>0.6 (43, 91.5%)
Recipient artery in operationα	0.102		0.965		0.274
None (12, 35.5%)
Facial artery (8, 17.0%)
Superior thyroid artery (22, 46.8%)
Lingual artery (5, 10.6%)
Recipient vein in operation	0.156		0.737		0.176
None (12, 25.5%)
External jugular vein (9, 19.1%)
Superior thyroid vein (3, 6.4%)
Common facial or internal jugular vein (23, 48.9%)
#: ALTF, anterolateral thigh flap; FOCF: fibular osteocutaneous flap; PMMF: pectoralis major myocutaneous flap.
α: Some of the recipient vessels were those with of contralateral sides.
PV=Peak velocity; RI=Resistence index.
