# Supplementary material for: Radiation-Induced Soft Tissue Injuries in Patients With Advanced Mandibular Osteoradionecrosis: A Preliminary Evaluation and Management of Various Soft Tissue Problems Around Radiation-Induced Osteonecrosis Lesions
Source: Front Oncol. 2021 Apr 28;11:641061. doi: 10.3389/fonc.2021.641061 (PMC8113699; doi:10.3389/fonc.2021.641061)
Supplement: Supplementary file 6 [file Table_6.xlsx]

## Sheet: Sheet1
Table 6. The correlation analysis of postoperative outcomes and functional recovery and ORN factors
Variables (n, %)	Dose		ORN stage		Size of the ORN in mandible
	Univariate analysis^	Multivariate analysis	Univariate analysis^	Multivariate analysis	Univariate analysis^	Multivariate analysis
		p Value(95%CI)		p Value(95%CI)
Recurrence of ORN	0.999		0.979		0.483
Yes (3, 6.4%)
No (44, 93.6%)
Complications	0.547		0.952		0.998
Yes (12, 25.5%)
No (35, 74.5%)
Preoperative mouth-opening distance	0.066	0.091(0.060~1.232)	0.875		0.387
1-2.5cm (33, 70.2%)
>2.5cm (14, 29.8%)
Postoperative mouth-opening distance	0.475		0.917		0.124
1-2.5cm (23, 48.9%)
>2.5cm (24, 51.1%)
Improvement of mouth opening distance	0.149		0.132		0.311
Not improved (<0.5cm) (28, 59.6%)
Slightly improved (0.5cm-1.0cm) (4, 8.5%)
Greatly improved (>1cm) (15, 31.9%)
Midline alignment	0.123		0.345		0.021	0.016
<5mm (18, 38.3%)
5-10mm (12, 25.5%)
>10mm (17, 36.2%)
Condyle in TMJ fossa	0.636		0.853		0.576
Yes (36, 76.6%)
No (11, 23.4%)
Facial contour change	0.041	0.054(0.978~13.516)	0.869		0.086	0.069
Slightly better (10, 21.3%)
Much better (32, 68.1%)
Perfect (5, 10.6%)
Mastication and swallowing improvement	0.514		0.659		0.287
Not improved (4, 8.5%)
Slightly improved (24, 51.1%)
Greatly improved (19, 35.2%)
Speech improvement	0.86		0.694		0.723
Not improved (4, 8.5%)
Slightly improved (35, 74.5%)
Greatly improved (8, 17.0%)
Conversation score (postoperative)	0.115		0.218		0.493
＜3 (11, 23.4%)
≥3 (36, 76.6%)
^: To be accurate, the factor is included in the multivariate analysis if the p value of the univariate analysis is less than 0.1
