# Supplementary material for: Radiation-Induced Soft Tissue Injuries in Patients With Advanced Mandibular Osteoradionecrosis: A Preliminary Evaluation and Management of Various Soft Tissue Problems Around Radiation-Induced Osteonecrosis Lesions
Source: Front Oncol. 2021 Apr 28;11:641061. doi: 10.3389/fonc.2021.641061 (PMC8113699; doi:10.3389/fonc.2021.641061)
Supplement: Supplementary file 7 [file Table_7.xlsx]

## Sheet: Sheet1
Table 7. The correlation analysis of radio-induced STI factors and postoperative outcomes
STI variables	Outcomes	p values
Soft-tissue symptom scores	Recurrence	0.004
	Preoperative mouth-opening distance	0.015
	Improvement of mouth opening distance	0.029
Severe trismus	Improvement of mouth opening distance	<0.001
	Facial contour change	0.044
Debridement of soft tissues	Midline alignment	0.007
Severity of cervical fibrosis	Postoperative mouth-opening distance	0.008
	Facial contour change	0.005
CT for bone destruction evaluation	Postoperative mouth-opening distance	0.022
Muscle involvement in MRI	Preoperative mouth-opening distance	0.001
	Improvement of mouth opening distance	0.028
Intraoperative soft tissue defect changes	Complications	0.024
	Facial contour change	0.012
	Conversation score (postop)	0.026
