# Supplementary material for: Radiation-Induced Soft Tissue Injuries in Patients With Advanced Mandibular Osteoradionecrosis: A Preliminary Evaluation and Management of Various Soft Tissue Problems Around Radiation-Induced Osteonecrosis Lesions
Source: Front Oncol. 2021 Apr 28;11:641061. doi: 10.3389/fonc.2021.641061 (PMC8113699; doi:10.3389/fonc.2021.641061)
Supplement: Supplementary file 8 [file Table_8.xlsx]

## Sheet: Sheet1
Table 8. The correlation analysis of radio-induced STI variables and clinical outcomes
Variables (n, %)	Recurrence		Complications		Improvement of mouth opening distance		Improvement of mstication		Improvement of speech		Facial contour change		Midline alignment
	n	p Value	n	p Value	n	p Value	n	p Value	n	p Value	n	p Value	n	p Value
Soft-tissue symptom scores	3	0.004	12	0.357	19	0.029	43	0.878	43	0.247	47	0.36	47	0.976
Mean ± standard deviation (5.4±3.4)
Severe trismus		0.999		0.919		<0.001		0.655		0.413		0.044		0.889
Yes (19, 40.4%)	3		7		15		17		17		19		19
No (28, 59.6%)	0		5		4		26		26		28		28
Fistula		0.999		0.808		0.102		0.741		0.3		0.902		0.598
Yes (26, 55.3%)	3		7		13		23		25		26		26
No (21, 44.7%)	0		5		6		20		18		21		21
Debridement of soft tissues		0.606		0.873		0.233		0.497		0.745		0.083		0.007
Involving only mucosal and sub-mucosal tissues (12, 25.5%)	0		3		3		11		11		12		12
Involving both cutaneous and mucosal tissues (12, 25.5%)	1		3		6		11		11		12		12
Involving masseter muscles only (11, 23.4%)	1		2		4		10		10		11		11
Involving other muscles (12, 25.5%)	1		4		6		11		11		12		12
Severity of cervical fibrosis		0.315		0.967		0.4		0.284		0.407		0.005		0.178
Slight subcutaneous fibrosis without external jugular vein stenosis (12, 25.5%)	0		3		6		11		11		12		12
Intermediate muscular fibrosis with external jugular vein stenosis (17, 36.2%)	1		5		6		16		22		17		17
Severe fibrosis with superficial artery stenosis (13, 27.7%)	2		3		4		11		15		13		13
Frozen neck with inseparable fibrotic cervical sheath (5, 10.6%)	0		1		3		5		4		5		5
MRI for muscular evaluation		0.138		0.838		0.504		0.938		0.46		0.235		0.324
Hypertrophy (16, 34.0%)	0		4		6		15		14		16		16
Atrophy (6, 12.8%)	0		1		1		5		5		6		6
Edema (25, 53.2%)	3		7		12		23		24		25		25
Muscle involvement in MRI		0.138		0.637		0.028		0.313		0.219		0.406		0.067
Superficial muscle group (22, 46.8%)	0		7		5		21		21		22		22
Deep muscle group (9, 19.1%)	1		2		4		7		7		9		9
The combined group (16, 34.0%)	2		3		11		15		15		16		16
Intraoperative soft tissue defect changes&	3	0.258	7	0.024	13	0.108	23	0.276	25	0.831	35	0.012	35	0.48
Mean ± standard deviation (3.5±0.8)
&: Some cases were excluded from the analysis, because they were without major cervical or intraoral defects after debridement, which were not covered with soft tissue flap or skin islands.
